# Supplementary material for: Free-ranging pigs identified as a multi-reservoir of Trypanosoma brucei and Trypanosoma congolense in the Vavoua area, a historical sleeping sickness focus of Côte d’Ivoire
Source: PLoS Negl Trop Dis. 2021 Dec 22;15(12):e0010036. doi: 10.1371/journal.pntd.0010036 (PMC8735613; doi:10.1371/journal.pntd.0010036)
Supplement: S1 Table — ND = not down; + = positive;— = negative; (+) = positive TgsGP PCR with low intensity band. (XLS) [file pntd.0010036.s001.xls]

## Sheet: Feuil1
N°	Study sites	Husbandry method	CATT-B	CATT-P	BCT	mAECT	LiTat1.3	LiTat1.5	LiTat1.6	PCR TBR	PCR TCS	PCR TCF	PCR TVW	PCR TgsGP	Isolated strain	PCR TBR	PCR TCF	PCR TCS	PCR TVW	PCR TgsGP	Nested PCR TgsGP
1	PK5	Pen	-	ND	-	ND	-	-	-	-	-	-	-	ND	No	ND	ND	ND	ND	ND	ND
2	PK5	Pen	-	ND	-	ND	-	-	-	-	-	-	-	ND	No	ND	ND	ND	ND	ND	ND
3	PK5	Pen	-	ND	-	ND	-	-	-	-	-	-	-	ND	No	ND	ND	ND	ND	ND	ND
4	PK5	Pen	-	ND	-	ND	-	-	-	-	-	-	-	ND	No	ND	ND	ND	ND	ND	ND
5	PK5	Pen	-	ND	-	ND	-	-	-	-	-	-	-	ND	No	ND	ND	ND	ND	ND	ND
6	PK5	Pen	-	ND	-	ND	-	-	-	-	-	-	-	ND	No	ND	ND	ND	ND	ND	ND
7	PK5	Pen	-	ND	-	ND	-	-	-	-	-	-	-	ND	No	ND	ND	ND	ND	ND	ND
8	PK5	Pen	-	ND	-	ND	-	-	-	-	-	-	+	ND	No	ND	ND	ND	ND	ND	ND
9	PK5	Pen	-	ND	-	ND	-	-	-	-	-	-	-	ND	No	ND	ND	ND	ND	ND	ND
10	PK5	Pen	-	ND	-	ND	-	-	-	+	-	-	-	-	No	ND	ND	ND	ND	ND	ND
11	PK5	Pen	-	ND	-	ND	-	-	-	-	-	-	-	ND	No	ND	ND	ND	ND	ND	ND
12	PK5	Pen	-	ND	-	ND	-	-	-	+	-	-	-	-	No	ND	ND	ND	ND	ND	ND
13	PK5	Pen	-	ND	-	ND	-	-	-	-	-	-	-	ND	No	ND	ND	ND	ND	ND	ND
14	PK5	Pen	-	ND	-	ND	-	-	-	-	-	-	+	ND	No	ND	ND	ND	ND	ND	ND
15	PK5	Pen	-	ND	-	ND	-	-	-	-	-	-	-	ND	No	ND	ND	ND	ND	ND	ND
16	PK5	Pen	-	ND	-	ND	-	-	-	-	-	-	-	ND	No	ND	ND	ND	ND	ND	ND
17	PK5	Pen	-	ND	-	ND	-	-	-	-	-	-	-	ND	No	ND	ND	ND	ND	ND	ND
18	PK5	Pen	-	ND	-	ND	-	-	-	-	-	-	-	ND	No	ND	ND	ND	ND	ND	ND
19	PK5	Pen	-	ND	-	ND	-	-	-	-	-	-	-	ND	No	ND	ND	ND	ND	ND	ND
20	PK5	Pen	-	ND	-	ND	-	-	-	-	-	-	-	ND	No	ND	ND	ND	ND	ND	ND
21	PK8	Pen	+	-	-	-	-	-	-	-	-	-	-	ND	No	ND	ND	ND	ND	ND	ND
22	PK8	Pen	-	ND	-	ND	-	-	-	-	-	-	-	ND	No	ND	ND	ND	ND	ND	ND
23	PK8	Pen	-	ND	-	ND	-	-	-	-	-	-	-	ND	No	ND	ND	ND	ND	ND	ND
24	PK8	Pen	-	ND	-	ND	-	-	-	-	-	-	-	ND	No	ND	ND	ND	ND	ND	ND
25	PK8	Pen	-	ND	-	ND	-	-	-	-	-	-	-	ND	No	ND	ND	ND	ND	ND	ND
26	PK8	Pen	+	1/4	-	-	-	-	-	-	-	-	-	ND	No	ND	ND	ND	ND	ND	ND
27	PK8	Pen	-	ND	-	ND	-	-	-	-	-	-	-	ND	No	ND	ND	ND	ND	ND	ND
28	PK8	Pen	-	ND	-	ND	-	-	-	-	-	-	-	ND	No	ND	ND	ND	ND	ND	ND
29	PK8	Pen	-	ND	-	ND	-	-	-	-	-	-	-	ND	No	ND	ND	ND	ND	ND	ND
30	PK8	Pen	-	ND	-	ND	-	-	-	-	-	-	-	ND	No	ND	ND	ND	ND	ND	ND
31	PK8	Pen	-	ND	-	ND	-	-	-	-	-	-	-	ND	No	ND	ND	ND	ND	ND	ND
32	PK8	Pen	-	ND	-	ND	-	-	-	-	-	-	+	ND	No	ND	ND	ND	ND	ND	ND
33	PK8	Pen	-	ND	-	ND	-	-	-	-	-	-	-	ND	No	ND	ND	ND	ND	ND	ND
34	PK8	Pen	-	ND	-	ND	-	-	-	-	-	-	-	ND	No	ND	ND	ND	ND	ND	ND
35	PK8	Pen	-	ND	-	ND	-	-	-	-	-	-	-	ND	No	ND	ND	ND	ND	ND	ND
36	PK8	Pen	-	ND	-	ND	-	-	-	-	-	-	-	ND	No	ND	ND	ND	ND	ND	ND
37	PK8	Pen	-	ND	-	ND	-	-	-	-	-	-	-	ND	No	ND	ND	ND	ND	ND	ND
38	PK8	Pen	-	ND	-	ND	-	-	-	-	-	-	-	ND	No	ND	ND	ND	ND	ND	ND
39	PK8	Pen	-	ND	-	ND	-	-	-	-	-	-	-	ND	No	ND	ND	ND	ND	ND	ND
40	PK8	Pen	-	ND	-	ND	-	-	-	-	-	-	-	ND	No	ND	ND	ND	ND	ND	ND
41	PK11	Pen	-	ND	-	ND	-	-	-	-	-	-	-	ND	No	ND	ND	ND	ND	ND	ND
42	PK11	Pen	-	ND	-	ND	-	-	-	-	-	-	-	ND	No	ND	ND	ND	ND	ND	ND
43	PK11	Pen	-	ND	-	ND	-	-	-	-	-	-	+	ND	No	ND	ND	ND	ND	ND	ND
44	PK11	Pen	-	ND	-	ND	-	-	-	-	-	+	-	ND	No	ND	ND	ND	ND	ND	ND
45	PK11	Pen	-	ND	-	ND	-	-	-	-	-	-	-	ND	No	ND	ND	ND	ND	ND	ND
46	PK11	Pen	-	ND	-	ND	-	-	-	-	-	-	-	ND	No	ND	ND	ND	ND	ND	ND
47	PK11	Pen	-	ND	-	ND	-	-	-	-	-	-	-	ND	No	ND	ND	ND	ND	ND	ND
48	PK11	Pen	-	ND	-	ND	-	-	-	-	-	-	-	ND	No	ND	ND	ND	ND	ND	ND
49	PK11	Pen	+	1/4	-	-	-	-	-	-	-	-	+	ND	No	ND	ND	ND	ND	ND	ND
50	PK11	Pen	+	1/2	-	-	-	-	-	-	-	-	-	ND	No	ND	ND	ND	ND	ND	ND
51	PK11	Pen	-	ND	-	ND	-	-	-	-	-	-	-	ND	No	ND	ND	ND	ND	ND	ND
52	PK11	Pen	-	ND	-	ND	-	-	-	-	-	-	-	ND	No	ND	ND	ND	ND	ND	ND
53	PK11	Pen	-	ND	-	ND	-	-	-	-	-	-	-	ND	No	ND	ND	ND	ND	ND	ND
54	PK11	Pen	-	ND	-	ND	-	-	-	-	-	-	-	ND	No	ND	ND	ND	ND	ND	ND
55	PK11	Pen	+	1/2	-	-	-	-	-	-	-	+	-	ND	No	ND	ND	ND	ND	ND	ND
56	PK11	Pen	-	ND	-	ND	-	-	-	-	-	-	-	ND	No	ND	ND	ND	ND	ND	ND
57	PK11	Pen	-	ND	-	ND	-	-	-	-	-	-	-	ND	No	ND	ND	ND	ND	ND	ND
58	PK11	Pen	-	ND	-	ND	-	-	-	-	-	-	-	ND	No	ND	ND	ND	ND	ND	ND
59	PK11	Pen	-	ND	-	ND	-	-	-	-	-	-	-	ND	No	ND	ND	ND	ND	ND	ND
60	PK11	Pen	-	ND	-	ND	-	-	-	-	-	+	-	ND	No	ND	ND	ND	ND	ND	ND
61	PK14	Free-ranging	+	1/16	-	+	-	+	-	-	-	-	-	ND	No	ND	ND	ND	ND	ND	ND
62	PK14	Free-ranging	+	1/32	-	+	-	+	+	-	-	+	-	ND	No	ND	ND	ND	ND	ND	ND
63	PK14	Free-ranging	+	1/32	-	-	-	+	+	-	-	-	-	ND	No	ND	ND	ND	ND	ND	ND
64	PK14	Free-ranging	+	1/32	-	+	-	+	+	-	-	+	-	ND	No	ND	ND	ND	ND	ND	ND
65	PK14	Free-ranging	+	1/16	-	+	-	-	+	+	-	-	-	-	No	ND	ND	ND	ND	ND	ND
66	PK14	Free-ranging	+	1/32	-	+	-	+	-	+	-	-	-	-	Yes	-	-	-	-	-	+
67	PK14	Free-ranging	+	1/16	-	+	+	+	+	+	-	-	-	-	Yes	+	+	-	-	-	-
68	PK14	Free-ranging	+	1/16	-	+	-	+	+	-	-	-	-	ND	Yes	+	-	-	-	-	-
69	PK14	Free-ranging	+	1/16	-	+	+	-	+	+	-	-	-	-	Yes	+	+	-	-	-	+
70	PK14	Free-ranging	+	1/8	-	+	-	+	+	-	-	-	-	ND	No	ND	ND	ND	ND	ND	ND
71	PK14	Pen	-	ND	-	ND	-	-	-	-	-	-	-	ND	No	ND	ND	ND	ND	ND	ND
72	PK14	Pen	-	ND	-	ND	-	-	-	-	-	-	-	ND	No	ND	ND	ND	ND	ND	ND
73	PK14	Pen	-	ND	-	ND	-	-	-	-	-	-	-	ND	No	ND	ND	ND	ND	ND	ND
74	PK14	Pen	-	ND	-	ND	-	-	-	-	-	-	-	ND	No	ND	ND	ND	ND	ND	ND
75	PK14	Pen	-	ND	-	ND	-	-	-	-	-	-	-	ND	No	ND	ND	ND	ND	ND	ND
76	PK14	Pen	-	ND	-	ND	-	-	-	-	-	-	-	ND	No	ND	ND	ND	ND	ND	ND
77	PK14	Pen	-	ND	-	ND	-	-	-	-	-	-	-	ND	No	ND	ND	ND	ND	ND	ND
78	PK14	Pen	-	ND	-	ND	-	-	-	-	-	-	-	ND	No	ND	ND	ND	ND	ND	ND
79	PK14	Pen	-	ND	-	ND	-	-	-	-	-	-	-	ND	No	ND	ND	ND	ND	ND	ND
80	PK14	Pen	-	ND	-	ND	-	-	-	-	-	-	-	ND	No	ND	ND	ND	ND	ND	ND
81	Trafla Gottron	Free-ranging	+	1/8	+	+	+	-	+	+	-	-	-	-	Yes	+	-	-	-	-	-
82	Trafla Gottron	Free-ranging	+	1/4	-	+	-	-	-	+	-	-	-	-	Yes	+	+	-	-	(+)	-
83	Trafla Gottron	Free-ranging	+	1/4	-	+	-	-	-	-	-	-	-	ND	No	ND	ND	ND	ND	ND	ND
84	Trafla Gottron	Free-ranging	+	1/32	-	+	+	-	+	+	-	+	-	-	Yes	+	+	-	-	-	+
85	Trafla Gottron	Free-ranging	+	1/8	+	+	-	-	-	+	-	+	-	-	No	ND	ND	ND	ND	ND	ND
86	Trafla Gottron	Free-ranging	+	1/2	-	+	-	-	-	+	-	+	-	-	Yes	+	+	-	-	(+)	-
87	Trafla Gottron	Free-ranging	+	1/16	-	+	+	-	+	+	-	+	-	-	Yes	+	-	-	-	-	-
88	Trafla Gottron	Free-ranging	+	1/16	+	+	+	-	-	+	-	-	-	-	No	ND	ND	ND	ND	ND	ND
89	Gozy	Free-ranging	+	1/8	+	+	+	+	+	+	-	+	-	-	No	ND	ND	ND	ND	ND	ND
90	Gozy	Free-ranging	+	1/4	+	+	-	-	-	+	-	-	-	-	No	ND	ND	ND	ND	ND	ND
91	Gozy	Free-ranging	+	1/4	-	+	-	+	-	+	-	-	-	-	No	ND	ND	ND	ND	ND	ND
92	Gozy	Free-ranging	+	1/16	+	+	-	+	+	+	-	-	-	-	No	ND	ND	ND	ND	ND	ND
93	Gozy	Free-ranging	+	1/8	-	+	-	+	+	+	-	-	-	-	No	ND	ND	ND	ND	ND	ND
94	Gozy	Free-ranging	+	1/8	-	-	-	+	+	+	-	-	-	-	No	ND	ND	ND	ND	ND	ND
95	Gozy	Free-ranging	+	1/8	-	+	-	+	+	+	-	+	-	-	No	ND	ND	ND	ND	ND	ND
96	Gozy	Free-ranging	+	1/16	-	+	+	+	+	-	-	-	-	ND	No	ND	ND	ND	ND	ND	ND
97	Gozy	Free-ranging	+	1/2	+	+	-	-	+	+	-	-	-	-	Yes	+	-	-	-	-	-
98	Gozy	Free-ranging	+	1/2	+	+	-	-	-	-	-	-	-	ND	No	ND	ND	ND	ND	ND	ND
99	Gozy	Free-ranging	+	1/2	+	+	-	-	-	-	-	+	-	ND	No	ND	ND	ND	ND	ND	ND
100	Gozy	Free-ranging	+	1/32	+	+	-	+	+	+	-	-	-	-	Yes	+	+	-	-	-	+
101	Gozy	Free-ranging	+	1/32	+	+	+	+	+	+	-	-	-	-	Yes	+	-	-	-	-	-
102	Gozy	Free-ranging	+	1/4	-	+	-	+	+	+	-	-	-	-	Yes	+	-	-	-	+	+
103	Gozy	Free-ranging	+	1/16	-	+	+	+	+	-	-	-	-	ND	No	ND	ND	ND	ND	ND	ND
104	Gozy	Free-ranging	+	1/32	+	+	+	+	+	+	-	-	-	-	Yes	-	-	-	-	-	+
105	Gozy	Free-ranging	+	1/32	-	+	-	+	+	+	-	-	-	-	No	ND	ND	ND	ND	ND	ND
106	Gozy	Free-ranging	+	1/32	-	+	+	+	+	-	-	-	-	ND	No	ND	ND	ND	ND	ND	ND
107	Gozy	Free-ranging	+	1/32	+	+	+	+	-	+	-	-	-	-	Yes	+	+	-	-	-	-
108	Gozy	Free-ranging	+	1/4	-	+	-	+	+	+	-	-	-	-	Yes	+	-	-	-	-	-
109	Gozy	Free-ranging	+	1/16	+	+	-	-	+	-	-	-	-	ND	Yes	-	+	-	-	(+)	-
110	Gozy	Free-ranging	+	1/8	+	+	+	-	+	-	-	-	-	ND	No	ND	ND	ND	ND	ND	ND
111	Gatifla	Free-ranging	-	ND	-	ND	-	-	-	-	-	-	-	ND	No	ND	ND	ND	ND	ND	ND
112	Gatifla	Free-ranging	-	ND	-	ND	-	-	-	-	-	-	-	ND	No	ND	ND	ND	ND	ND	ND
113	Gatifla	Free-ranging	-	ND	-	ND	-	-	-	-	-	-	-	ND	No	ND	ND	ND	ND	ND	ND
114	Gatifla	Free-ranging	-	ND	+	ND	-	+	-	+	-	-	-	-	No	ND	ND	ND	ND	ND	ND
115	Gatifla	Free-ranging	-	ND	-	ND	-	-	-	-	-	-	-	ND	No	ND	ND	ND	ND	ND	ND
116	Gatifla	Free-ranging	-	ND	-	ND	-	-	-	-	-	-	-	ND	No	ND	ND	ND	ND	ND	ND
117	Gatifla	Free-ranging	+	1/16	-	+	+	+	+	+	-	+	-	-	No	ND	ND	ND	ND	ND	ND
118	Gatifla	Free-ranging	-	ND	-	ND	-	-	-	-	-	-	-	ND	No	ND	ND	ND	ND	ND	ND
119	Gatifla	Free-ranging	+	1/8	-	+	-	-	-	+	-	+	-	-	Yes	+	+	-	-	-	-
120	Gatifla	Free-ranging	-	ND	-	ND	-	-	-	-	-	-	-	ND	No	ND	ND	ND	ND	ND	ND
121	Gatifla	Free-ranging	-	ND	+	ND	-	-	-	-	-	-	-	ND	No	ND	ND	ND	ND	ND	ND
122	Gatifla	Free-ranging	+	1/4	-	+	-	-	-	+	-	-	-	-	No	ND	ND	ND	ND	ND	ND
123	Gatifla	Free-ranging	+	1/4	-	+	-	-	-	+	-	-	-	-	Yes	+	-	-	-	(+)	-
124	Gatifla	Free-ranging	-	ND	-	ND	-	-	-	-	-	-	-	ND	No	ND	ND	ND	ND	ND	ND
125	Gatifla	Free-ranging	+	1/8	+	ND	-	-	-	+	-	-	-	-	No	ND	ND	ND	ND	ND	ND
126	Gatifla	Free-ranging	+	1/32	+	+	-	-	+	-	-	-	-	ND	No	ND	ND	ND	ND	ND	ND
127	Gatifla	Free-ranging	-	ND	-	ND	-	-	-	-	-	-	-	ND	No	ND	ND	ND	ND	ND	ND
128	Gatifla	Free-ranging	+	1/8	+	ND	-	-	-	+	-	+	-	-	No	ND	ND	ND	ND	ND	ND
129	Gatifla	Free-ranging	-	ND	-	ND	-	-	-	-	-	-	-	ND	No	ND	ND	ND	ND	ND	ND
130	Gatifla	Free-ranging	+	1/2	-	+	-	-	-	+	-	-	-	-	No	ND	ND	ND	ND	ND	ND
131	Gatifla	Free-ranging	+	1/4	-	+	-	+	-	+	-	-	-	-	Yes	+	-	-	-	-	-
132	Gatifla	Free-ranging	-	ND	-	ND	-	-	-	-	-	-	+	ND	No	ND	ND	ND	ND	ND	ND
133	Gatifla	Free-ranging	+	1/16	-	+	+	-	+	+	-	-	-	-	No	ND	ND	ND	ND	ND	ND
134	Gatifla	Free-ranging	-	ND	-	ND	-	-	-	-	-	+	-	ND	No	ND	ND	ND	ND	ND	ND
135	Gatifla	Free-ranging	+	1/8	+	+	-	-	+	+	-	-	-	-	No	ND	ND	ND	ND	ND	ND
136	Dema	Free-ranging	+	1/4	+	ND	+	-	-	+	-	-	-	-	Yes	+	-	-	-	(+)	-
137	Dema	Free-ranging	+	1/2	+	ND	-	-	-	-	-	-	-	ND	Yes	+	-	-	-	-	-
138	Dema	Free-ranging	-	ND	+	ND	-	-	-	-	-	+	-	ND	No	ND	ND	ND	ND	ND	ND
139	Dema	Free-ranging	+	1/32	+	ND	-	-	-	+	-	+	-	-	No	ND	ND	ND	ND	ND	ND
140	Dema	Free-ranging	+	1/16	-	+	-	+	+	+	-	+	-	-	No	ND	ND	ND	ND	ND	ND
141	Dema	Free-ranging	+	1/16	-	+	-	-	-	+	-	+	-	-	No	ND	ND	ND	ND	ND	ND
142	Dema	Free-ranging	+	1/32	+	ND	-	+	+	+	-	-	-	-	No	ND	ND	ND	ND	ND	ND
143	Dema	Free-ranging	+	1/16	-	+	-	+	-	+	-	-	-	-	No	ND	ND	ND	ND	ND	ND
144	Dema	Free-ranging	+	1/8	-	+	-	-	-	-	-	-	-	ND	No	ND	ND	ND	ND	ND	ND
145	Dema	Free-ranging	+	1/32	-	+	-	+	+	+	-	-	-	-	No	ND	ND	ND	ND	ND	ND
146	Dema	Free-ranging	+	1/32	-	-	+	+	-	-	-	-	-	ND	No	ND	ND	ND	ND	ND	ND
147	Dema	Free-ranging	+	1/32	+	ND	-	+	-	-	-	-	-	ND	No	ND	ND	ND	ND	ND	ND
148	Dema	Free-ranging	+	1/32	+	ND	+	+	+	-	-	+	-	ND	No	ND	ND	ND	ND	ND	ND
149	Dema	Free-ranging	+	1/32	-	-	+	-	+	-	-	-	-	ND	No	ND	ND	ND	ND	ND	ND
150	Dema	Free-ranging	+	1/32	+	ND	-	+	-	+	-	-	-	-	No	ND	ND	ND	ND	ND	ND
151	Dema	Free-ranging	+	1/4	+	ND	-	+	+	+	-	-	-	-	No	ND	ND	ND	ND	ND	ND
152	Dema	Free-ranging	+	1/8	-	-	+	+	-	+	-	+	-	-	No	ND	ND	ND	ND	ND	ND
153	CIFCI	Free-ranging	+	1/32	-	-	+	+	+	-	-	+	-	ND	No	ND	ND	ND	ND	ND	ND
154	CIFCI	Free-ranging	+	1/16	-	ND	+	-	-	+	-	-	-	-	No	ND	ND	ND	ND	ND	ND
155	CIFCI	Free-ranging	+	1/16	+	ND	+	-	-	+	-	-	-	-	No	ND	ND	ND	ND	ND	ND
156	CIFCI	Free-ranging	-	ND	-	ND	-	-	-	+	-	-	-	-	No	ND	ND	ND	ND	ND	ND
157	CIFCI	Free-ranging	-	ND	-	ND	-	-	-	-	-	-	-	ND	No	ND	ND	ND	ND	ND	ND
158	CIFCI	Free-ranging	+	1/16	-	+	-	+	+	+	-	-	-	-	No	ND	ND	ND	ND	ND	ND
159	CIFCI	Free-ranging	+	1/32	-	ND	+	-	-	+	-	-	-	-	No	ND	ND	ND	ND	ND	ND
160	CIFCI	Free-ranging	+	1/16	-	ND	-	-	+	+	-	-	-	-	No	ND	ND	ND	ND	ND	ND
161	CIFCI	Free-ranging	+	1/8	+	ND	-	-	-	+	-	+	-	-	No	ND	ND	ND	ND	ND	ND
162	CIFCI	Free-ranging	+	1/4	+	ND	-	-	-	-	-	+	-	ND	No	ND	ND	ND	ND	ND	ND
163	CIFCI	Free-ranging	+	-	-	ND	-	-	-	-	-	-	-	ND	No	ND	ND	ND	ND	ND	ND
164	CIFCI	Free-ranging	+	1/16	+	ND	+	+	+	+	-	-	-	-	No	ND	ND	ND	ND	ND	ND
165	CIFCI	Free-ranging	-	ND	-	ND	-	-	-	-	-	+	-	ND	No	ND	ND	ND	ND	ND	ND
166	CIFCI	Free-ranging	-	ND	-	ND	-	-	-	-	-	-	-	ND	No	ND	ND	ND	ND	ND	ND
167	CIFCI	Free-ranging	-	ND	-	ND	-	-	-	-	-	-	-	ND	No	ND	ND	ND	ND	ND	ND
