# Supplementary material for: Free-ranging pigs identified as a multi-reservoir of Trypanosoma brucei and Trypanosoma congolense in the Vavoua area, a historical sleeping sickness focus of Côte d’Ivoire
Source: PLoS Negl Trop Dis. 2021 Dec 22;15(12):e0010036. doi: 10.1371/journal.pntd.0010036 (PMC8735613; doi:10.1371/journal.pntd.0010036)
Supplement: S2 Table — 0 = negative; 1 = positive. (XLSX) [file pntd.0010036.s002.xlsx]

## Sheet: Feuil1
Statistical analysis	Husbandry method	BCT	CATT-B	LiTat1.3	LiTat1.5	LiTat1.6	PCR TBR	PCR TCF	PCR TVW	PCR TCS
	Free-ranging	0	1	0	1	0	0	0	0	0
	Free-ranging	0	1	0	1	1	0	1	0	0
	Free-ranging	0	1	0	1	1	0	0	0	0
	Free-ranging	0	1	0	1	1	0	1	0	0
	Free-ranging	0	1	0	0	1	1	0	0	0
	Free-ranging	0	1	0	1	0	1	0	0	0
	Free-ranging	0	1	1	1	1	1	0	0	0
	Free-ranging	0	1	0	1	1	0	0	0	0
	Free-ranging	0	1	1	0	1	1	0	0	0
	Free-ranging	0	1	0	1	1	0	0	0	0
	Pen	0	0	0	0	0	0	0	0	0
	Pen	0	0	0	0	0	0	0	0	0
	Pen	0	0	0	0	0	0	0	0	0
	Pen	0	0	0	0	0	0	0	0	0
	Pen	0	0	0	0	0	0	0	0	0
	Pen	0	0	0	0	0	0	0	0	0
	Pen	0	0	0	0	0	0	0	0	0
	Pen	0	0	0	0	0	0	0	0	0
	Pen	0	0	0	0	0	0	0	0	0
	Pen	0	0	0	0	0	0	0	0	0
Positives FreeRanging		0	10	2	8	8	4	2	0	0
NegativesFreeRanging		10	0	8	2	2	6	8	10	10
PositivesPen		0	0	0	0	0	0	0	0	0
NegativesFreeRanging		10	10	10	10	10	10	10	10	10
%PositivesFreeRanging		0	1	0.2	0.8	0.8	0.4	0.2	0	0
%PositivesPen		0	0	0	0	0	0	0	0	0
p-value Fisher's exact test		NA	1.083e-05	0.4737	0.0007145	0.0007145	0.08669	0.4737	NA	NA
p-BH		NA	6.498e-05	0.4737	0.001429	0.001429	0.130035	0.4737	NA	NA
