# Supplementary material for: Free-ranging pigs identified as a multi-reservoir of Trypanosoma brucei and Trypanosoma congolense in the Vavoua area, a historical sleeping sickness focus of Côte d’Ivoire
Source: PLoS Negl Trop Dis. 2021 Dec 22;15(12):e0010036. doi: 10.1371/journal.pntd.0010036 (PMC8735613; doi:10.1371/journal.pntd.0010036)
Supplement: S3 Table — (XLSX) [file pntd.0010036.s003.xlsx]

## Sheet: Feuil1
	BCT				CATT-B				LiTat1.3				LiTat1.5				LiTat1.6				mAECT				PCRTBR				PCRTCF				PCRTVW
Study sites	mean	N	Positive	Negative	mean	N	Positive	Negative	mean	N	Positive	Negative	mean	N	Positive	Negative	mean	N	Positive	Negative	mean	N	Positive	Negative	mean	N	Positive	Negative	mean	N	Positive	Negative	mean	N	Positive	Negative
CIFCI	0.266667	15	4	11	0.666667	15	10	5	0.333333	15	5	10	0.2	15	3	12	0.266667	15	4	11	0.5	2	1	1	0.533333	15	8	7	0.266667	15	4	11	0	15	0	15
Dema	0.529412	17	9	8	0.941176	17	16	1	0.294118	17	5	12	0.588235	17	10	7	0.352941	17	6	11	0.625	8	5	3	0.588235	17	10	7	0.352941	17	6	11	0	17	0	17
Gatifla	0.24	25	6	19	0.44	25	11	14	0.08	25	2	23	0.12	25	3	22	0.16	25	4	21	1	9	9	0	0.44	25	11	14	0.16	25	4	21	0.04	25	1	24
Gozy	0.545454	22	12	10	1	22	22	0	0.363636	22	8	14	0.727273	22	16	6	0.772727	22	17	5	0.954546	22	21	1	0.681818	22	15	7	0.136364	22	3	19	0	22	0	22
PK11	0	20	0	20	0.15	20	3	17	0	20	0	20	0	20	0	20	0	20	0	20	0	3	0	3	0	20	0	20	0.15	20	3	17	0.1	20	2	18
PK14	0	20	0	20	0.5	20	10	10	0.1	20	2	18	0.4	20	8	12	0.4	20	8	12	0.9	10	9	1	0.2	20	4	16	0.1	20	2	18	0	20	0	20
PK5	0	20	0	20	0	20	0	20	0	20	0	20	0	20	0	20	0	20	0	20	NA	0	NA	NA	0.1	20	2	18	0	20	0	20	0.1	20	2	18
PK8	0	20	0	20	0.1	20	2	18	0	20	0	20	0	20	0	20	0	20	0	20	0	2	0	2	0	20	0	20	0	20	0	20	0.05	20	1	19
Trafla Gottron	0.375	8	3	5	1	8	8	0	0.5	8	4	4	0	8	0	8	0.375	8	3	5	1	8	8	0	0.875	8	7	1	0.5	8	4	4	0	8	0	8
p-values (Chi² or F)				5.188e-08				1.277e-15				5.771e-05				2.53e-11				1.832e-09				1.524e-05				0.005776				0.001921				0.441
Non parametric (Fisher's exact test or Kruskal-Wallis)				1e-05				1e-05				1e-05				1e-05				1e-05				2.201e-05				0.0004998				0.00283				0.5386
p-values (BH)				2e-05				2e-05				2e-05				2e-05				2e-05				3.66833e-05				0.000714				0.0035375				0.5386
